# Supplementary material for: Genetic Diversity and Excretion Kinetics of Enteroviruses Excreted by Patients with Primary Immunodeficiency in Tunisia over a Five-Year Period (2020–2024)
Source: Microorganisms. 2026 Jan 30;14(2):329. doi: 10.3390/microorganisms14020329 (PMC12943416; doi:10.3390/microorganisms14020329)
Supplement: Supplementary file 1 [file microorganisms-14-00329-s001.zip › Supplementary Table S1.xlsx]

## Sheet: EV-A
name	pool	seq	size	%gc	tm (use 65)
EVAprimers_1_LEFT	1	TAGCACTCTGGTATCACGGTACC	23	52.17	61.50
EVAprimers_1_RIGHT	1	AGCTCAATAGACTCTTCACACCATG	25	44.00	61.01
EVAprimers_2_LEFT	2	GCACCATGAAAGTTGCAGAGTG	22	50.00	60.78
EVAprimers_2_RIGHT	2	TGTTAGTCACCGGATGGCCA	20	55.00	61.21
EVAprimers_3_LEFT	1	CCGTGTTTCCTTTTATTCTTATACTGGC	28	39.29	61.42
EVAprimers_3_RIGHT	1	CAGCTGATGGTGATTTCAGTGGT	23	47.83	61.38
EVAprimers_4_LEFT	2	AGGATTCATATGCTGCTTCTGCT	23	43.48	60.44
EVAprimers_4_RIGHT	2	GTAGTGGAATTGTGCATTTTGACCA	25	40.00	60.89
EVAprimers_5_LEFT	1	GGTTTTACACCCTGTCAGCCAA	22	50.00	61.20
EVAprimers_5_RIGHT	1	ATGGTGGCACAGTTGTTAGTCC	22	50.00	61.00
EVAprimers_6_LEFT	2	ACACCCACCATACGATGCCA	20	55.00	61.58
EVAprimers_6_RIGHT	2	CCTGGCAGTATTGGTGCTGAAA	22	50.00	61.32
EVAprimers_7_LEFT	1	ACAGTCACAATAGCCCCACTGT	22	50.00	61.81
EVAprimers_7_RIGHT	1	ATGTGACTTCCAGAGAGCCTGA	22	50.00	61.01
EVAprimers_8_LEFT	2	CTGCATTCAGAGTGGATCCTGG	22	54.55	60.93
EVAprimers_8_RIGHT	2	ACCCAGGGCTATGATGTAAGCT	22	50.00	61.15
EVAprimers_9_LEFT	1	CCATGGATCAGCAACACACACT	22	50.00	61.32
EVAprimers_9_RIGHT	1	TCATCTGTAGCGTTGGAAGTGG	22	50.00	60.53
EVAprimers_10_LEFT	2	AACTGTGCAAAGACACTGATGAGA	24	41.67	61.01
EVAprimers_10_RIGHT	2	CGCAGTTGCACAAATCCCATG	21	52.38	61.10
EVAprimers_11_LEFT	1	CTTGAGATGTTCACATACATGAGATTCG	28	39.29	61.05
EVAprimers_11_RIGHT	1	TGCTCTCACATGCTTCATTCTCA	23	43.48	60.56
EVAprimers_12_LEFT	2	CCCAAACAACATGATGGGCAC	21	52.38	60.44
EVAprimers_12_RIGHT	2	TACACTCCAGTTTGGCAGTTGC	22	50.00	61.51
EVAprimers_13_LEFT	1	TGTGGGAAGACAGTTCCAGAGA	22	50.00	60.88
EVAprimers_13_RIGHT	1	TCAGTGAAACCTGTGCCAAAGG	22	50.00	61.45
EVAprimers_14_LEFT	2	TTGTGGGGTTTGCTGATGTCAG	22	50.00	61.52
EVAprimers_14_RIGHT	2	GCCATGTCATTGAATTTCTTTAGCC	25	40.00	59.85
EVAprimers_15_LEFT	1	GATCAAATCAAAGACAGCTTCCATCC	26	42.31	61.11
EVAprimers_15_RIGHT	1	GGTGTTTGCTCTTGAACTGCATG	23	47.83	61.35
EVAprimers_16_LEFT	2	GCAGCTAAAGAGAAAGTTGAGTTTTTG	27	37.04	60.52
EVAprimers_16_RIGHT	2	CATCCATGACTGTGACCACTTGT	23	47.83	61.06
EVAprimers_17_LEFT	1	AAATACCACTCCAGTGTGTACTCAC	25	44.00	60.89
EVAprimers_17_RIGHT	1	CTGCATCTTTTGAAGTTAGCAGTGT	25	40.00	60.66
EVAprimers_18_LEFT	2	AGTCCCAACAGTCTCAGACTCT	22	50.00	60.34
EVAprimers_18_RIGHT	2	AACACTAGCGAGGAGGTCACTA	22	50.00	60.47
EVAprimers_19_LEFT	1	CCCCCAAGTTCAGACCCATAAG	22	54.55	60.54
EVAprimers_19_RIGHT	1	TGGTCTGTCTGCACTTGTCTG	21	52.38	60.30
EVAprimers_20_LEFT	2	CCTGTGCTAAGAACAGCTACAGT	23	47.83	60.56
EVAprimers_20_RIGHT	2	TCAGGAAGCCATACTGCACAAC	22	50.00	61.06
EVAprimers_21_LEFT	1	TGCTAGTGATGCCACCCTAGT	21	52.38	60.73
EVAprimers_21_RIGHT	1	ATCCTTGCTAGTCAGGACTGCT	22	50.00	61.08
EVAprimers_22_LEFT	2	GAACATCAATGGTCCAACCCG	21	52.38	59.63
EVAprimers_22_RIGHT	2	TCCAGGCCATACTTGTCCATGT	22	50.00	61.62
EVAprimers_23_LEFT	1	TGGGCATTAAGAAGAGAGACATCC	24	45.83	60.47
EVAprimers_23_RIGHT	1	CTCTCTCAGAACCATCTCCAAAGC	24	50.00	61.24
EVAprimers_24_LEFT	2	CAGGGACTATAACTGGATCAGCAG	24	50.00	60.58
EVAprimers_24_RIGHT	2	AATGGGGAAAGGGTAGCTAGCA	22	50.00	61.36
EVAprimers_25_LEFT	1	ACAACATAATCATCAGAACCCTCTTGA	27	37.04	61.03
EVAprimers_25_RIGHT	1	GTGCTCACAAATTTTTCATATTCCTCCT	28	35.71	61.33
EVAprimers_26_LEFT	2	CTGCTGATAAGTCACCCTGCTT	22	50.00	60.54
EVAprimers_26_RIGHT	2	AACAAATTTACCCCCACCAGTCA	23	43.48	60.63
Caption: Characteristics of in-house designed primer pools (EV-A) for whole-genome sequencing (WGS), showing primer sequences (pools 1 and 2), amplicon length, GC content (%GC), and melting temperature ™

## Sheet: EV-B
name	pool	seq	size	%gc	tm (use 65)
EVBprimers_1_LEFT	1	CTAGCACACTGGTATCACGGTAC	23	52.17	60.74
EVBprimers_1_RIGHT	1	GCTCAATAGACTCTTCGCACCA	22	50.00	60.60
EVBprimers_2_LEFT	2	CCATGAAAGTTGCGGAGTGTTTC	23	47.83	61.10
EVBprimers_2_RIGHT	2	ACCAACAAACAGGTATATAATTGCTCTG	28	35.71	60.71
EVBprimers_3_LEFT	1	TTCTTATATTGGCTGCTTATGGTGAC	26	38.46	59.95
EVBprimers_3_RIGHT	1	CTCCTCTGCAGTTGGTGAGTTC	22	54.55	61.05
EVBprimers_4_LEFT	2	GACTTCACACAAGACCCTAGCAA	23	47.83	60.75
EVBprimers_4_RIGHT	2	ATTGCACGTGTATGGTGTACCC	22	50.00	61.12
EVBprimers_5_LEFT	1	GCACTAAAAGACATGGGGCTGT	22	50.00	61.32
EVBprimers_5_RIGHT	1	GTGTCTGAACATGTTGTCCATTGG	24	45.83	60.87
EVBprimers_6_LEFT	2	ATCAACCTGCGCACCAACAA	20	50.00	61.12
EVBprimers_6_RIGHT	2	CTTCGATGTTGTTGACTGGCAC	22	50.00	60.53
EVBprimers_7_LEFT	1	GATGTCACACCAGAGATGCACA	22	50.00	60.79
EVBprimers_7_RIGHT	1	TGCAACCCCACGTCCCATAT	20	55.00	61.58
EVBprimers_8_LEFT	2	CTGCTAGCATACTCACCACCAG	22	54.55	60.66
EVBprimers_8_RIGHT	2	AGTGCTGGTACTCGCTCTGA	20	55.00	60.63
EVBprimers_9_LEFT	1	GACACACCATTCATAGAACAAAAAGC	26	38.46	60.07
EVBprimers_9_RIGHT	1	TGGGAGCTGGTGATCACAAATG	22	50.00	61.06
EVBprimers_10_LEFT	2	GTGCAGCTGAGGAGGAAGTTT	21	52.38	60.65
EVBprimers_10_RIGHT	2	GCTTGGGGTGTCTTCGTTCA	20	55.00	60.55
EVBprimers_11_LEFT	1	GCAACTTTTATGATGGGTGGTCAC	24	45.83	60.94
EVBprimers_11_RIGHT	1	AGGAGGTCCCTGTTGTAATCCT	22	50.00	60.41
EVBprimers_12_LEFT	2	GGCAACTACAGGGTGGTCAA	20	55.00	59.91
EVBprimers_12_RIGHT	2	TTGCATCATCCTCCAACCACAG	22	50.00	61.06
EVBprimers_13_LEFT	1	CATGGTGTCATCGGCATTGTGA	22	50.00	61.69
EVBprimers_13_RIGHT	1	CTTGAGCCACCCATTGTTTTGG	22	50.00	60.73
EVBprimers_14_LEFT	2	TAGCCCTCATTGGTTGCACCT	21	52.38	61.85
EVBprimers_14_RIGHT	2	GCTCATCTTCTTTTCAAGGGAGAAC	25	44.00	60.48
EVBprimers_15_LEFT	1	CCAATGTCCAGTACTTTGCCCA	22	50.00	61.00
EVBprimers_15_RIGHT	1	ACAGAATGCCTTTCTCTTCCAGG	23	47.83	60.82
EVBprimers_16_LEFT	2	GGATGTGTCCTTGTTCTGCCAA	22	50.00	61.26
EVBprimers_16_RIGHT	2	TGGTTGTATTCCCTAAACATCTCAGTC	27	40.74	61.29
EVBprimers_17_LEFT	1	TAAGAAGTGTTGCCCGCTAGTG	22	50.00	60.79
EVBprimers_17_RIGHT	1	GCTTGTATATTATGTAGATGATTCCAGCC	29	37.93	60.82
EVBprimers_18_LEFT	2	TCCACCCTCCAAATTGAGAAGC	22	50.00	60.74
EVBprimers_18_RIGHT	2	GCTTGAGTAGTGTCAGTTCCAGG	23	52.17	61.11
EVBprimers_19_LEFT	1	ACCAACCATCCTGATGAATGACC	23	47.83	60.88
EVBprimers_19_RIGHT	1	AGTAGTGCTTAAGGAGTGCTGC	22	50.00	60.53
EVBprimers_20_LEFT	2	GTACAACTTCCCCACAAGAGCA	22	50.00	60.67
EVBprimers_20_RIGHT	2	GATGTCTAGGGTGGCCAATTGT	22	50.00	60.54
EVBprimers_21_LEFT	1	CATCGGAAATGTCAACACACACG	23	47.83	61.15
EVBprimers_21_RIGHT	1	GCCAAATGTCTGTCTCATTGCC	22	50.00	60.60
EVBprimers_22_LEFT	2	GATCAGCAGAGAAGGTGGCAAA	22	50.00	61.06
EVBprimers_22_RIGHT	2	TGAGTTGAAGATGCTGGTGCC	21	52.38	60.99
EVBprimers_23_LEFT	1	TCCCATCACCTGTACAGAGACAA	23	47.83	61.02
EVBprimers_23_RIGHT	1	GGTCCATCTGATTGATTCATGTATGTC	27	40.74	60.58
EVBprimers_24_LEFT	2	GTGCTTCAATGAAGTCACCTGGA	23	47.83	61.31
EVBprimers_24_RIGHT	2	CGAATGCGGAGAATTTACCCCT	22	50.00	60.93
Caption: Characteristics of in-house designed primer pools (EV-B) for whole-genome sequencing (WGS), showing primer sequences (pools 1 and 2), amplicon length, GC content (%GC), and melting temperature (Tm)

## Sheet: EV-C
name	pool	seq	size	%gc	tm (use 65)
EVCprimers_1_LEFT	1	AAAACAGCTCTGGGGTTGTTCC	22	50.00	61.46
EVCprimers_1_RIGHT	1	ACCTTGTTCACAACTAGCGTCC	22	50.00	60.99
EVCprimers_2_LEFT	2	AAAGCGACTGATCCGTTATCCG	22	50.00	60.98
EVCprimers_2_RIGHT	2	AAGATTGTCACCATAAGCAGCCA	23	43.48	60.82
EVCprimers_3_LEFT	1	AGTGAGTAGCTTGTCGTAACGC	22	50.00	60.84
EVCprimers_3_RIGHT	1	AACTGGTTCAGTGAACTTGGAGG	23	47.83	60.94
EVCprimers_4_LEFT	2	GGATTGGCCATCCGGTGAAA	20	55.00	60.70
EVCprimers_4_RIGHT	2	TGCTTCCTGTGTGGTAATGGTG	22	50.00	61.00
EVCprimers_5_LEFT	1	CCAAACATAGAGGCATGTGGGT	22	50.00	60.81
EVCprimers_5_RIGHT	1	GCCATCATAAACTCTGGAATGGC	23	47.83	60.25
EVCprimers_6_LEFT	2	GCTGGTTACACCGTGCATGT	20	55.00	61.25
EVCprimers_6_RIGHT	2	CAGTGGGACCAATGGTATTATCACT	25	44.00	60.79
EVCprimers_7_LEFT	1	GGTGTTGCCATATGTGAACTCAC	23	47.83	60.37
EVCprimers_7_RIGHT	1	GGAATTCGGTACATTTCCATTGTGTT	26	38.46	61.01
EVCprimers_8_LEFT	2	GTGAAAAACATGATGGAGTTGGCA	24	41.67	60.82
EVCprimers_8_RIGHT	2	TGGTGTTAGAAATCCATGGTGCC	23	47.83	61.38
EVCprimers_9_LEFT	1	ACCAGAAAGGATGCCATGCTG	21	52.38	61.06
EVCprimers_9_RIGHT	1	TGTCAGTGCTGGAACTTCCTTG	22	50.00	60.93
EVCprimers_10_LEFT	2	GACTTCTCTGTGCGATTGCTGA	22	50.00	61.11
EVCprimers_10_RIGHT	2	CAGCTGGACTGTATCTGTGTATGT	24	45.83	60.46
EVCprimers_11_LEFT	1	TTCTTTGGGAGAGCTGCATGTG	22	50.00	61.32
EVCprimers_11_RIGHT	1	CATAAAAGTGTGAGTAGGCATTGGC	25	44.00	61.05
EVCprimers_12_LEFT	2	ACCCATCAATCTTTTACACCTATGGAA	27	37.04	61.04
EVCprimers_12_RIGHT	2	CACTGCTTTGTTTTGGTGTCCAA	23	43.48	60.87
EVCprimers_13_LEFT	1	GAGTGGACTACAAGGAAAACACCA	24	45.83	61.01
EVCprimers_13_RIGHT	1	ATCTGAGGATGCCACCACAGT	21	52.38	61.29
EVCprimers_14_LEFT	2	GTGTACTACTGTGAGTCCAGGAGA	24	50.00	61.13
EVCprimers_14_RIGHT	2	TTGATCAGGTTTTTAAGTAGCTTTTCTGT	29	31.03	60.78
EVCprimers_15_LEFT	1	CATTTGGTGCTGGTTTCACTCC	22	50.00	60.47
EVCprimers_15_RIGHT	1	GCTGTTTCAATTTAGTCACATACTCTACTT	30	33.33	60.97
EVCprimers_16_LEFT	2	GGAGTGGATTTCAAACAAGATTTCCA	26	38.46	60.68
EVCprimers_16_RIGHT	2	GAGAGTATGTGGAAGTGTTTTCTTTCTC	28	39.29	60.86
EVCprimers_17_LEFT	1	CCAGTATGTTTGTTGATACATGGGAC	26	42.31	60.62
EVCprimers_17_RIGHT	1	GGAGTATTCAGACATCGCGTAAATG	25	44.00	60.48
EVCprimers_18_LEFT	2	ACTCCAATACAATCACACCACCTAC	25	44.00	60.96
EVCprimers_18_RIGHT	2	TTGGGTGTCAACTGATTGTAGCA	23	43.48	60.69
EVCprimers_19_LEFT	1	TCTGTTCCAAGGACCACTCGAA	22	50.00	61.47
EVCprimers_19_RIGHT	1	CTTGCTGGTGGTTGCAGTAAGT	22	50.00	61.51
EVCprimers_20_LEFT	2	AGAGCAGCTAAAGTGCAAGGTC	22	50.00	61.05
EVCprimers_20_RIGHT	2	GCTATCCCTGTTCAGTCACAGC	22	54.55	61.18
EVCprimers_21_LEFT	1	CAATGATGGAGTTTTGATCGTGAAC	25	40.00	59.57
EVCprimers_21_RIGHT	1	TTAGTCAGGACTGCTGGTTCCT	22	50.00	60.95
EVCprimers_22_LEFT	2	CTCAGAATCAAGGTGAAATTCAGTGG	26	42.31	60.78
EVCprimers_22_RIGHT	2	CTCTCTTCTTCTTCCCCATGGC	22	54.55	60.60
EVCprimers_23_LEFT	1	ATGGCACTGATGGTCTTGAAGC	22	50.00	61.39
EVCprimers_23_RIGHT	1	CCTGTGTAATCAAAGGCAAAGAGTTT	26	38.46	60.90
EVCprimers_24_LEFT	2	TCCACAAGAACCCAGGAGTAGT	22	50.00	60.61
EVCprimers_24_RIGHT	2	GAAGCAATTACATCATCACCATAGGC	26	42.31	61.00
EVCprimers_25_LEFT	1	GCTGCTCAGGCACTTCAATTTTT	23	43.48	61.05
EVCprimers_25_RIGHT	1	TCCATTGTGCCAAGCCAATAGG	22	50.00	61.40
EVCprimers_26_LEFT	2	AACCATGACTCCAGCAGACAAG	22	50.00	60.73
EVCprimers_26_RIGHT	2	CCTCCGAATTAAAGAAAAATTTACCCCT	28	35.71	60.87
Caption: Characteristics of in-house designed primer pools (EV-C) for whole-genome sequencing (WGS), showing primer sequences (pools 1 and 2), amplicon length, GC content (%GC), and melting temperature (Tm)
