# Supplementary material for: Genetic Diversity and Excretion Kinetics of Enteroviruses Excreted by Patients with Primary Immunodeficiency in Tunisia over a Five-Year Period (2020–2024)
Source: Microorganisms. 2026 Jan 30;14(2):329. doi: 10.3390/microorganisms14020329 (PMC12943416; doi:10.3390/microorganisms14020329)
Supplement: Supplementary file 1 [file microorganisms-14-00329-s001.zip › Supplementary Table S2.xlsx]

## Sheet: Feuil1
Sequence	Accession number
CVA2_strain_S743-23/TUN/2023_VP1_gene	PX645500
CVB2_strain_S135-22/TUN/2022_VP1_gene	PX645501
E19_strain_S326-20/TUN/2020_VP1_gene	PX645502
E19_strain_S327-20/TUN/2020_VP1_gene	PX645503
E19_strain_S329-20/TUN/2020_VP1_gene	PX645504
E21_strain_S638-23/TUN/2023_VP1_gene	PX645505
E21_strain_S478-22/TUN/2022_VP1_gene	PX645506
E25_strain_S042-22/TUN/2022_VP1_gene	PX645507
E25_strain_S092-22/TUN/2022_VP1_gene	PX645508
E25_strain_S134-22/TUN/2022_VP1_gene	PX645509
E25_strain_S229-22/TUN/2022_VP1_gene	PX645510
CVA5_strain_S184-22/TUN/2022_VP1_gene	under verification
CVA5_strain_S465-22/TUN/2022_VP1_gene	under verification
E6_strain_S637-23/TUN/2023_VP1_gene	under verification
E6_strain_S681-23/TUN/2023_VP1_gene	under verification
E6_strain_92-24/TUN/2024_VP1_gene	under verification
E6_strain_391-24/TUN/2024_VP1_gene	under verification
E6_strain_392-24/TUN/2024_VP1_gene	under verification
E6_strain_397-24/TUN/2024_VP1_gene	under verification
E6_strain_412-24/TUN/2024_VP1_gene	under verification
E9_strain_S451-23/TUN/2023_VP1_gene	under verification
E9_strain_S408-23/TUN/2023_VP1_gene	under verification
E11_strain_S476-23/TUN/2023_VP1_gene	under verification
E11_strain_S497-23/TUN/2023_VP1_gene	under verification
E11_strain_S663-23/TUN/2023_VP1_gene	under verification
E11_strain_S806-23/TUN/2023_VP1_gene	under verification
E11_strain_S589-22/TUN/2022_VP1_gene	under verification
E11_strain_S150-23/TUN/2023_VP1_gene	under verification
E11_strain_S251-23/TUN/2023_VP1_gene	under verification
E11_strain_S565-23/TUN/2023_VP1_gene	under verification
E11_strain_S413-23/TUN/2023_VP1_gene	under verification
E11_strain_S387-23/TUN/2023_VP1_gene	under verification
E11_strain_S314-23/TUN/2023_VP1_gene	under verification
E11_strain_S454-23/TUN/2023_VP1_gene	under verification
E11_strain_S567-23/TUN/2023_VP1_gene	under verification
E11_strain_S705-23/TUN/2023_VP1_gene	under verification
E13_strain_S526-22/TUN/2022_VP1_gene	under verification
E13_strain_S389-23/TUN/2023_VP1_gene	under verification
E13_strain_S722-23/TUN/2023_VP1_gene	under verification
E13_strain_S786-23/TUN/2023_VP1_gene	under verification
E13_strain_318-24/TUN/2024_VP1_gene	under verification
E13_strain_S328-22/TUN/2022_VP1_gene	under verification
E13_strain_S372-22/TUN/2022_VP1_gene	under verification
E13_strain_S256-23/TUN/2023_VP1_gene	under verification
E13_strain_S148-22/TUN/2022_VP1_gene	under verification
E13_strain_S434-22/TUN/2022_VP1_gene	under verification
E13_strain_260-24/TUN/2024_VP1_gene	under verification
E13_strain_93-24/TUN/2024_VP1_gene	under verification
E13_strain_437-24/TUN/2024_VP1_gene	under verification
E13_strain_384-24/TUN/2024_VP1_gene	under verification
E13_strain_191-24/TUN/2024_VP1_gene	under verification
E13_strain_S326-23/TUN/2023_VP1_gene	under verification
EV-A71_strain_S473-23/TUN/2023_VP1_gene	under verification
PV1_strain_S237-22/TUN/2022_VP1_gene	under verification
