# Supplementary material for: Genetic Diversity and Excretion Kinetics of Enteroviruses Excreted by Patients with Primary Immunodeficiency in Tunisia over a Five-Year Period (2020–2024)
Source: Microorganisms. 2026 Jan 30;14(2):329. doi: 10.3390/microorganisms14020329 (PMC12943416; doi:10.3390/microorganisms14020329)
Supplement: Supplementary file 1 [file microorganisms-14-00329-s001.zip › Supplementary Table S3.xlsx]

## Sheet: Feuil1
Accession Number	Geographic Origin	Collection Date
FN649256.1	Germany	2006
FN649266.1	Germany	2008
HQ647167.1	Canada	2007
LT934386.1	Tunisia	2019
LR798439.1	Algeria	2013
KU697333.1	Netherlands	2010
MG672479.1	Guinea	2018
MG672481.1	Mauritania	2018
HG934279.1	France	2013
MH472755.1	Germany	2015
AB524276.1	Netherlands	1999
OQ842403.1	USA	2020
JQ326306.1	China	1996
ON646273.1	China	2022
AB524208.1	Netherlands	1995
MW473684.1	China	1992
AB524203.1	Netherlands	1992
AB524184.1	Netherlands	1990
AB524215.1	Netherlands	1991
FN649247.1	Germany	2003
FN598742.1	France	2004
AB524183.1	Netherlands	2001
AB524197.1	Netherlands	2002
HG934212.1	France	2005
FN598729.1	France	2000
MN397906.1	Germany	2018
KY888026.1	USA	2016
PP548265.1	France	2023
MW354736.1	Thailand	2020
MT747891.1	Taiwan	2019
PQ284457.1	Netherlands	2020
OQ026332.1	France	2017
PQ284330.1	France	2019
PP585426.1	France	2022
OP947992.1	Russia	2021
AB268281.1	China	2004
FJ357345.1	Taiwan	2005
EU753389.1	China	2007
JQ003960.1	China	2003
JF519715.1	China	2010
MN397835.1	Germany	2011
MN397833.1	Germany	2012
KM201250.1	China	2011
ON502341.1	China	2018
KR827506.1	Russia	2014
MF185258.1	China	2013
MF662693.1	China	2012
KU726227.1	China	2014
KU595917.1	China	2015
OR803814.1	China	2016
LC707447.1	China	2021
MH644609.1	China	2017
JQ411008.1	China	2009
PX021637.1	India	2024
LT719065.1	Madagascar	2004
LT719066.1	Cameroon	2008
HQ283863.1	Taiwan	1998
HQ283895.1	Taiwan	1999
HQ283541.1	Taiwan	2000
HQ283729.1	Taiwan	2002
HQ283645.1	Taiwan	2001
JF420548.1	China	2006
LT719068.1	Central African Republic	2003
MG672478.1	Netherlands	2018
HQ728259.1	China	2009
MG926787.1	China	2013
KX156344.1	China	2014
KX156342.1	China	2011
MT350223.1	China	2013
OQ957169.1	China	2022
MW179457.1	China	2019
OW122596.1	Switzerland	2018
MT641397.1	United Kingdom	2018
PP919042.1	Thailand	2022
PP919028.1	Thailand	2017
OP255994.1	Netherlands	2018
OP255972.1	Netherlands	2016
KC879541.1	Russia	2011
KC879510.1	Russia	2008
MF678310.1	Australia	2010
MF422535.1	Taiwan	2008
MT212635.1	Brazil	2013
MT212629.1	Brazil	2006
MG571858.1	Venezuala	2015
KC879523.1	Kazakhstan	2010
MF678334.1	Australia	2005
OL381989.1	Russia	2020
LC438274.1	Vietnam	2017
PP919024.1	Thailand	2013
MK697689.1	Australia	2013
KX810065.1	USA	2014
OQ091520.1	France	2017
OQ091525.1	France	2021
OQ091524.1	France	2018
OP255989.1	Netherlands	2018
OQ091527.1	France	2019
OQ091528.1	France	2015
OQ091532.1	France	2021
MH111031.1	Australia	2016
MT641354.1	United Kingdom	2017
OK570253.1	Madagascar	2011
OQ091534.1	France	2015
MT081376.1	USA	2014
KC879543.1	Russia	2011
KU761262.1	Hungary	2015
KC879505.1	Russia	2007
OQ091533.1	France	2016
OQ957170.1	China	2022
MH111030.1	Australia	2016
GQ253378.1	China	2008
LC717944.1	China	2013
FR797989.1	Spain	2008
MF422551.1	Taiwan	2008
Caption: List of nucleotide sequences of EV-A retrieved from GenBank, including their accession numbers, collection dates and geographic origins,
