# Supplementary material for: Genetic Diversity and Excretion Kinetics of Enteroviruses Excreted by Patients with Primary Immunodeficiency in Tunisia over a Five-Year Period (2020–2024)
Source: Microorganisms. 2026 Jan 30;14(2):329. doi: 10.3390/microorganisms14020329 (PMC12943416; doi:10.3390/microorganisms14020329)
Supplement: Supplementary file 1 [file microorganisms-14-00329-s001.zip › Supplementary Table S4.xlsx]

## Sheet: Feuil1
Accession Number	Geographic Origin	Collection Date
GQ246504.1	China	2006
JX976772.1	China	2010
AB781725.1	China	2012
MK086260.1	France	2015
MT641398.1	United Kingdom	2017
MN541019.1	China	2018
OR090967.1	China	2014
OR090972.1	China	2016
MK086233.1	France	2015
MK800121.1	USA	2018
MT641425.1	United Kingdom	2018
AM711106.1	France	2006
MF678348.1	Australia	2010
GU142903.1	Australia	2000
HF948110.1	France	2002
GQ246502.1	China	2004
MF678298.1	Australia	2008
KF177090.1	India	2010
HG793730.1	France	2012
MF678296.1	Australia	2007
KF177091.1	India	2010
OQ791514.1	USA	2009
OQ842428.1	USA	2017
OR678436.1	Kazakhstan	2002
LC201504.1	China	2016
JX513527.1	India	2010
KF177094.1	India	2012
MT347976.1	USA	2016
GQ246499.1	China	1998
FJ868313.1	Australia	1995
FJ868355.1	Australia	2003
KX139459.1	Germany	2010
MF422566.1	Taiwan	2008
GQ329822.1	China	2002
GQ329823.1	China	2003
LC167437.1	China	2016
MN481500.1	China	2013
GQ329821.1	China	2001
GQ329824.1	China	2008
KR232692.1	Madagascar	2011
AM711041.1	France	2006
HF948109.1	France	2003
PP558490.1	France	2022
JX513522.1	India	2008
KF177079.1	India	2009
KU561044.1	India	2011
MK086200.1	France	2015
JX513524.1	India	2011
KF177078.1	India	2010
HG793728.1	France	2009
OR678442.1	Kazakhstan	2022
LC120936.1	China	2015
LC120937.1	China	2015
MT641371.1	United Kingdom	2017
LC779305.1	China	2020
LC779359.1	China	2022
LC779313.1	China	2021
KY433715.1	Niger	2013
MH005792.1	Ghana	2017
KY433716.1	Senegal	2014
ON383163.1	Haiti	2020
KY433713.1	Senegal	2014
PQ889357.1	Cameroon	2019
GQ329800.1	China	2003
LC120889.1	China	2014
GQ329799.1	China	2000
KR232728.1	Madagascar	2011
KF177057.1	India	2010
HF948099.1	France	2000
KU189243.1	Poland	2002
GU142896.1	Australia	2001
AB501329.1	Japan	2002
HF948102.1	France	2006
KU561029.1	Netherlands	2011
HG793714.1	France	2011
MK086261.1	France	2015
MZ389224.1	Spain	2016
MK000178.1	Haiti	2016
MT108430.1	China	2015
AB917073.1	China	2013
OR678437.1	Kazakhstan	2022
PP236450.1	Russia	2022
MT385524.1	Poland	2018
PP558483.1	France	2019
PP558482.1	France	2023
OR840837.1	France	2022
PQ273608.1	USA	2024
MT641399.1	United Kingdom	2018
OR840838.1	France	2022
MT385513.1	Poland	2015
OP207967.1	USA	2017
MT641440.1	United Kingdom	2018
KU574626.1	Thailand	2011
KX683340.1	Poland	2012
MK570406.1	Brazil	2015
OQ117371.1	Korea	2018
MK086238.1	France	2015
OQ791569.1	USA	2016
MK086170.1	France	2014
MK570449.1	Brazil	2017
MH361032.1	United Kingdom	2015
MZ389229.1	Spain	2015
GQ352383.1	Belarus	2006
KF177025.1	India	2011
LC167431.1	China	2016
KJ772483.1	China	1991
KJ772492.1	China	1998
HQ674729.1	Algeria	2006
KY433703.1	Senegal	2013
KY433705.1	Senegal	2014
OQ842413.1	USA	2009
HM852754.1	Greece	2006
HQ674745.1	Libya	2006
MG451809.1	United Kingdom	2017
HQ674738.1	Tunisia	1993
HQ674736.1	Tunisia	1994
HQ674743.1	Tunisia	1997
FN691464.1	France	2004
KR232742.1	Madagascar	2011
AB705308.1	Japan	2011
KF487220.1	China	2010
KT353724.1	Taiwan	2008
KU133579.1	Russia	2012
KJ772463.1	China	2007
LC779288.1_	China	2021
KT633557.1_	China	2013
KX683338.1_	Poland	2012
MF467365.1_	China	2015
MK514217.1_	Russia	2016
GQ352385.1_	Belarus	2007
JQ929657.2_	Finland	2009
KU574628.1_	Thailand	2011
OP207959.1_	USA	2015
KY433704.1_	Netherlands	2023
MK514203.1_	Russia	2017
KX198605.1_	Ireland	2011
GU142883.1_	Australia	2007
FN691468.1_	France	2007
KX683331.1_	Poland	2006
MH005794.1_	Ghana	2017
HM048858.1_	Korea	2008
KP266568.1_	China	2009
MF422579.1_	Taiwan	2008
FJ868294.1_	Australia	1991
MK514205.1_	Russia	2018
PP887984.1_	Hungary	2023
GU142887.1_	Australia	1999
FN688524.1_	France	2002
FN688493.1_	France	1999
HQ674749.1_	Morocco	2001
HQ674746.1_	Tunisia	2000
KU561007.1_	Netherlands	2011
MT385498.1_	Poland	2015
OQ842420.1_	USA	2011
MK000217.1_	Haiti	2017
MK570390.1_	Brazil	2013
KX683330.1_	Poland	2006
FN688529.1_	France	2006
HQ674748.1_	Morocco	2005
KX683329.1_	Poland	2006
GU142886.1_	Australia	2001
HQ674731.1_	Algeria	2002
FN691460.1_	France	2002
HQ674737.1_	Tunisia	2001
OR840832.1_	France	2023
PP558486.1_	France	2022
OR840828.1_	France	2023
OR840830.1_	France	2022
OR840831.1_	France	2023
OR840835.1_	France	2023
PP558487.1_	France	2022
OR840829.1_	France	2022
LC321988.1_	Japan	2017
MF678320.1_	Australia	2008
HG793700.1_	France	2012
LN713460.1_	Tunisia	2012
AM711077.1_	France	2006
MT641382.1_	United Kingdom	2017
MK086194.1_	France	2015
MK580458.1_	USA	2017
HF948095.1_	France	2002
OR678410.1_	Kazakhstan	2002
HF948097.1_	France	2006
KU133570.1_	Russia	2012
OM743921.1_	Hungary	2018
OP207963.1_	USA	2016
KX610685.2_	USA	2016
KU665329.1_	China	2010
MF422580.1_	Taiwan	2008
AB917074.2_	China	2013
KU574629.1_	Thailand	2011
MZ488277.1_	China	2019
AM711020.3_	France	2005
HF948096.1_	France	2004
FR798004.1_	Spain	2008
MF678336.1_	Australia	2005
LC128674.1_	China	2010
MH021888.1_	Vietnam	2000
MH752986.1_	USA	2004
EU590812.1_	Korea	2005
GQ329789.1_	China	2005
KU189244.1_	Poland	2002
HF948094.1_	France	2001
KU574639.1_	Thailand	2010
MH021894.1_	Vietnam	2010
GQ329816.1_	China	2005
JX644163.1_	China	2011
MF990303.1_	Ethiopia	2016
OK414955.1_	Russia	2017
GQ329815.1_	China	2002
MH021891.1_	Vietnam	2004
JX513516.1_	India	2008
KY792585.1_	India	1996
MH745407.1_	Nigeria	2014
MK561373.1_	France	2017
GQ329817.1_	China	1997
KR232753.1_	Madagascar	2011
KF177068.1_	India	2010
LC342619.1_	China	2016
MT641426.1_	United Kingdom	2018
ON383164.1_	Haiti	2020
ON383154.1_	Guatemala	2020
ON383154.1	Guatemala	2020
MK000187.1	Haiti	2016
ON383162.1_	Haiti	2020
KY433708.1	Mauritania	2013
HQ674701.1	Algeria	2008
MN657230.1	Nigeria	2016
JF969460.1	China	1996
MW775346.1	Brazil	2013
KR232708.1	Madagascar	2011
HQ674722.1	Tunisia	2003
HQ674723.1	Libya	2009
KF177051.1	India	2010
KY433710.1	Guinea	2014
HQ674716.1	Tunisia	1992
KY433709.1	Netherlands	2014
MH005790.1	Ghana	2017
JF925117.1	Russia	2011
HQ674707.1	Tunisia	1997
AB268188.2	China	2004
MN496161.1	China	2003
HQ844655.2	China	2008
KP294524.1	China	2010
HQ674708.1	Tunisia	1995
HQ674718.1	Tunisia	1994
KJ830687.1	Netherlands	2010
OR958816.1	United Kingdom	2023
PP552735.1	Spain	2023
PP279571.1	Italy	2023
OR266366.1	Italy	2023
OR480811.1	Germany	2023
OQ971930.1	France	2023
LC858583.1	Japan	2024
MN703782.1	Taiwan	2018
HQ674721.1	Tunisia	1998
KU189234.1	Poland	1999
GU142895.1	Australia	2000
HQ674706.1	Tunisia	1999
AM236940.1	France	2005
MN703775.1	Taiwan	2003
HQ674719.1	Libya	2010
OR886062.1	Netherlands	2023
OR678404.1	Kazakhstan	2022
HG793706.1	France	2012
OQ971934.1	France	2010
KX527626.1	Italy	2013
LC012525.1	Japan	2013
PP558498.1	France	2015
MK086169.1	France	2014
ON380663.1	Germany	2020
PP534774.1	Poland	2022
MN146016.1	USA	2014
OQ842426.1	USA	2014
MH361020.1	United Kingdom	2015
KU189254.1	Poland	2014
OP759626.1	China	2018
OR039177.1	China	2019
PP265502.1	China	2021
MG922543.1	China	2016
OL519575.1	China	2018
OR459829.1	China	2021
PP558491.1	France	2022
KU574632.1_	Thailand	2010
OQ842440.1_	USA	2010
MF678343.1_	Australia	2010
MT641391.1_	United Kingdom	2017
MF678331.1_	Australia	2008
JN016525.1_	China	2010
MH361025.1_	United Kingdom	2015
OQ633097.1_	China	2018
MH144600.1_	India	2013
MZ396300.1_	Nepal	2018
MN896906.1_	USA	2019
LC191407.2_	Japan	2013
OQ842444.1_	USA	2011
MF678342.1_	Australia	2008
MH484076.1_	Spain	2016
Caption: List of nucleotide sequences of EV-B retrieved from GenBank, including their accession numbers, collection dates and geographic origins,
